# Supplementary material for: Nonstrabismic binocular dysfunctions and cervical complaints: The possibility of a cross-dysfunction
Source: PLoS One. 2019 Jan 15;14(1):e0209710. doi: 10.1371/journal.pone.0209710 (PMC6333362; doi:10.1371/journal.pone.0209710)
Supplement: S1 File — (XLSX) [file pone.0209710.s001.xlsx]

## Sheet: Data
ID	Age	Sheard Criterion Distance	Sheard Criterion Near	Lateral Phoria Distance	Lateral Phoria Distance Classification	Lateral Phoria Near	Lateral Phoria Near Classifcation	NFV Distance Break	NFV Distance Break Classification	NFV Distance Recovery	NFV Distance Recovery Classification	NFV Near Blur	NFV Near Blur Classification	NFV Near Break	NFV Near Break Classification	NFV Near Recovery	NFV Near Recovery Classification	PFV Distance Blur	PFV Distance Blur Classification	PFV Distance Break	PFV Distance Break Classification	PFV Distance Recovery	PFV Distance Recovery Classification	PFV Near Blur	PFV Near Blur Classification	PFV Near Break	PFV Near Break Classification	PFV Near Recovery	PFV Near Recovery Classification	Vergence_Facility_Testing	Vergence Facility Testing Classification	Vertical Vergence Distance Break	Vertical Vergence Distance Break Classification	Vertical Vergence Distance Recovery	Vertical Vergence Distance Recovery Classification	Vertical Vergence Near Break	Vertical Vergence Near Break Classification	Vertical Vergence Near Recovery	Vertical Vergence Near Recovery Classification	Cervicalgia 3 months	NDI	NDI Classification	AS	AS Classification	PI	PI Classification	VAS	Flexion	Extension
1	1	0	0	0	0	2	1	10	0	6	0			18	0	12	0			20	0	12	0	28	1	35	1	30	1	14	0	3	0	1	0	4	0	0	1	1	3	0	10	0	70	0	2.8	63.3333	76.3333
2	2	0	1	0	0	-12	1	7	0	4	0			18	0	12	0			24	0	18	1			20	0	14	0	10	1	0	1	0	1	3	0	1	0	0	0	0	8	0	16	0	0	55.6667	57.3333
3	1	0	1	-4	1	-20	1	8	0	4	0			24	0	18	0			20	0	12	0			20	0	10	0	8	1	0	1	0	1	3	0	1	0	1	10	1	8	0	16	0	6.4	44.3333	66.3333
4	1	0	0	0	0	-0.5	0	10	0	6	0	16	0	20	0	18	0	10	0	18	0	12	0	12	0	16	0	12	0			3	0	0	1	4	0	2	0	0	0	0	4	1	4	1	0	32.3333	50.6667
5	2	1	0	0	0	-2	0	8	0	4	0	6	1	15	1	10	0	8	0	10	1	8	0	8	1	12	1	10	0	17	0	2	0	1	0	2	0	1	0	1	10	1	8	0	16	0	2	42.6667	74
6	1	0	1	0	0	-6	0	10	0	6	0	12	0	18	0	8	0	10	0	15	0	10	0	9	1	15	0	6	0			3	0	0	1	3	0	0	1	1	13	1	8	0	56	0	6	46.6667	73.3333
7	2	1	1	8	1	8	1	9	0	4	0	8	1	9	1	6	1	16	1	36	1	20	1	20	0	38	1	18	0	9	1	4	0	0	1	5	1	1	0	1	9	1	6	0	36	0	1.8	36.3333	71.6667
8	1	0	0	-2	0	-6	0	10	0	6	0	12	0	24	0	12	0	16	1	20	0	16	1	12	0	24	0	12	0	18	0	4	0	0	1	4	0	0	1	0	4	0	8	0	8	1	0	36	51.6667
9	1	1	0	0	0	1	1	12	1	6	0			8	1	6	1	20	1	30	1	18	1	16	0	22	0	18	0	4	1	4	0	0	1	3	0	0	1	0	1	0	8	0	24	0	0	66.6667	78.6667
10	1	0	0	0	0	0	0	9	0	6	0	6	1	12	1	9	0	12	0	18	0	9	0	10	1	16	0	8	0	9	1	4	0	2	0	4	0	1	0	1	3	0	6	0	24	0	1.8	41.6667	71
11	4	1	0	0	0	0	0	7	0	4	0	10	0	18	0	12	0	18	1	22	0	12	0	6	1	24	0	18	0	5	1	2	0	1	0	2	0	1	0	1	11	1	0	1	1	1	5.8	56.6667	69.3333
12	1	0	1	0	0	-3.5	0	8	0	4	0	14	0	18	0	13	0	9	0	12	0	10	0	6	1	12	1	6	0	8	1	3	0	0	1	3	0	0	1	1	8	1	6	0	12	0	4.8	68.3333	90
13	1	1	1	6	1	10	1	6	0	0	1			6	1	0	1	16	1	22	0	8	0	18	0	30	1	18	0	12	0	2	0	1	0	3	0	1	0	0	1	0	10	0	60	0	0	48.3333	79
14	1	1	1	-6	1	-20	1	10	0	6	0	12	0	36	1	12	0	10	0	19	0	10	0	6	1	12	1	8	0	11	1	4	0	1	0	5	1	1	0	1	11	1	6	0	24	0	3	41.6667	63.3333
15	1	0	0	0	0	-4	0	9	0	5	0	10	0	18	0	12	0	12	0	20	0	12	0	17	0	24	0	12	0	9	1	3	0	1	0	3	0	1	0	0	0	0	8	0	16	0	0	39.3333	56.6667
16	4	0	0	0	0	0	0	8	0	5	0	12	0	18	0	16	0			18	0	6	0	12	0	18	0	10	0	7	1	3	0	0	1	3	0	1	0	1	0	0	6	0	12	0	0	53.3333	72.6667
17	1	0	1	0	0	-6	0	10	0	6	0	8	1	18	0	16	0			14	0	12	0			8	1	4	0	6	1	2	0	0	1	3	0	1	0	0	0	0	4	1	24	0	0	62	87.6667
18	1	0	1	0	0	-14	1	7	0	5	0	20	1	26	1	20	1	9	0	12	0	4	1			12	1	8	0	19	1	4	0	1	0	3	0	1	0	1	5	1	4	1	8	1	3.5	58	63.3333
19	1	0	1	0	0	-8	1	5	0	3	0	16	0	18	0	14	0	8	0	14	0	10	0			10	1	9	0	6	1	2	0	1	0	3	0	1	0	0	3	0	10	0	10	1	0	48.6667	71.6667
20	1	0	0	0	0	-4	0	6	0	2	0	16	0	18	0	10	0	2	1	18	0	6	0	8	1	18	0	6	0	21	1	3	0	1	0	4	0	1	0	1	2	0	4	1	12	0	7.1	38.6667	79.3333
21	2	1	0	0	0	-4	0	4	0	2	0	10	0	17	0	10	0	14	1	24	0	6	0	18	0	26	0	20	1	15	0	5	1	1	0	5	1	2	0	1	12	1	0	1	1	1	7.9	34.3333	56
22	3	0	0	0	0	-2	0	7	0	4	0	15	0	23	0	18	0			24	0	10	0	18	0	26	0	6	0			4	0	0	1	4	0	0	1	1	16	1	6	0	6	1	4.5	46.3333	59.3333
23	3		0	0	0	0	0	6	0	4	0	12	0	25	0	18	0													3	1	3	0	0	1	2	0	0	1	0	2	0	6	0	12	0	0	59.6667	47.6667
24	1	0	1	0	0	-4	0	6	0	4	0			9	1	6	1	6	0	11	0	5	1	6	1	12	1	6	0	15	0	3	0	0	1	3	0	0	1	0	0	0	6	0	12	0	0	67	70
25	2	0	0	0	0	0	0	10	0	4	0	10	0	18	0	16	0	13	0	24	0	12	0	18	0	24	0	15	0			3	0	1	0	4	0	1	0	0	1	0	2	1	2	1	0	54.3333	80
26	2	0	0	0	0	0	0	6	0	4	0	8	1	12	1	8	0	6	0	16	0	7	0	12	0	18	0	16	0	6.5	1	2	0	1	0	3	0	2	0	1	2	0	6	0	6	1	5.4	60	59.3333
27	1	0	0	0	0	0	0	9	0	6	0	12	0	18	0	14	0	12	0	18	0	10	0	18	0	24	0	20	1	8	1	4	0	2	0	3	0	1	0	0	1	0	10	0	30	0	0	63.3333	86
28	1	1	0	0	0	-2	0	8	0	4	0			18	0	12	0	14	1	20	0	12	0	17	0	25	0	12	0	7	1	3	0	2	0	3	0	2	0	1	6	1	6	0	18	0	3.5	51.3333	81
29	1	1	0	0	0	-2	0	9	0	6	0	6	1	9	1	6	1	6	0	9	1	6	0	9	1	15	0	12	0	9	1	3	0	2	0	3	0	2	0	0	2	0	10	0	40	0	0	42.6667	56.6667
30	1	1	1	-6	1	-12	1	10	0	6	0	6	1	20	0	16	0	9	0	12	0	6	0	3	1	14	1	6	0	7	1	4	0	1	0	4	0	2	0	1	4	0	2	1	2	1	4	54	61.6667
31	1	0	1	-2	0	-18	1	9	0	5	0	16	0	24	0	18	0	9	0	12	0	6	0	8	1	18	0	6	0	14	0	5	1	2	0	5	1	2	0	0	0	0	4	1	4	1	0	49.3333	77.6667
32	1	1	0	0	0	1	1	8	0	6	0	8	1	10	1	0	1	6	0	9	1	0	1	10	1	14	1	8	0	11	1	2	0	0	1	3	0	1	0	0	6	1	6	0	12	0	0	62	58.6667
33	1	1	1	0	0	10	1	9	0	6	0	10	0	12	1	9	0	14	1	30	1	12	0	22	0	30	1	20	1	17	0	3	0	1	0	4	0	3	0	0	0	0	6	0	6	1	0	66	77.6667
34	4	0	0	0	0	-4	0	8	0	4	0			18	0	12	0	12	0	14	0	10	0			12	1	8	0	21	1	3	0	1	0	3	0	1	0	1	1	0	0	1	0	1	1.9	21.3333	58.6667
35	4	0	1	0	0	-10	1	9	0	2	0	10	0	15	1	6	1	6	0	12	0	6	0	6	1	8	1	6	0	6	1	3	0	1	0	3	0	1	0	0	9	1	2	1	2	1	0	47	67
36	4	0	1	0	0	-12	1	10	0	8	1			18	0	8	0			12	0	8	0			6	1	2	1			3	0	2	0	2	0	0	1	0	0	0	4	1	12	0	0	48.6667	48.6667
37	1	0	1	0	0	-8	1	12	1	6	0	16	0	18	0	12	0	9	0	12	0	3	1	9	1	12	1	9	0	22	1	3	0	1	0	3	0	2	0	1	11	1	2	1	6	1	2.4	62.6667	53.3333
38	3	0	1	-4	1	-10	1	10	0	6	0	8	1	14	1	9	0			12	0	6	0			8	1	0	1	3	1	3	0	0	1	3	0	0	1	1	19	1	4	1	8	1	8.8	29	36
39	1	0	1	0	0	-8	1	4	0	0	1	6	1	12	1	4	1	2	1	8	1	4	1	6	1	12	1	4	0	16	0	6	1	3	0	6	1	3	0	0	1	0	10	0	40	0	0	39.3333	50.3333
40	3	1	1	0	0	-10	1	6	0	4	0	12	0	20	0	16	0			9	1	6	0	6	1	9	1	6	0	14	0	6	1	3	0	6	1	3	0	0	0	0	2	1	4	1	0	52.6667	69.6667
41	4	0	1	-6	1	-14	1	10	0	6	0	10	0	16	1	8	0	12	0	24	0	18	1	6	1	18	0	12	0	8	1	3	0	1	0	6	1	2	0	0	1	0	2	1	6	1	0	40	50.6667
42	4	0		0	0	-8	1	6	0	0	1			12	1	8	0															4	0	2	0	4	0	2	0	0	13	1	4	1	8	1	0	33	59.3333
43	1	0	1	2	1	16	1	6	0	2	0			7	1	3	1			20	0	14	0	24	1	26	0	18	0	22	1	3	0	2	0	4	0	2	0	1	2	0	2	1	4	1	3.7	58	90
44	4	1	1	0	0	-16	1	6	0	2	0	10	0	14	1	6	1	8	0	10	1	6	0	6	1	10	1	4	0	6	1	2	0	0	1	3	0	1	0	1	11	1	4	1	4	1	7	40	49
45	4	1	1	0	0	-4	0	4	0	3	0	14	0	18	0	12	0	7	0	10	1	6	0			6	1	4	0	7	1	3	0	2	0	3	0	2	0	1	11	1	2	1	6	1	7.8	47	40
46	4	0	1	0	0	-14	1	10	0	6	0			18	0	10	0			12	0	6	0			12	1	6	0			4	0	1	0	5	1	1	0	0	1	0	6	0	12	0	0	40.3333	47
47	3	0	0	0	0	0	0	8	0	6	0	4	1	14	1	4	1	4	1	6	1	0	1	4	1	6	1	4	0	2	1	3	0	1	0	3	0	0	1	1	26	1	2	1	2	1	2.8	27.6667	13.3333
48	4	1	1	0	0	-10	1	10	0	4	0			8	1	4	1	8	0	8	1	3	1			8	1	0	1			2	0	0	1	2	0	0	1	1	19	1	2	1	2	1	7.2	66	61
49	2	1	0	0	0	-2	0	10	0	8	1	12	0	20	0	6	1	14	1	28	1	6	0	14	0	28	1	18	0	13	0	3	0	1	0	3	0	2	0	0	5	1	6	0	18	0	0	64	60
50	1	1	0	0	0	2	1	12	1	6	0	12	0	16	1	10	0	15	1	24	0	18	1			30	1	18	0	9	1	4	0	2	0	4	0	2	0	1	2	0	2	1	2	1	0	55	110
51	3	0	1	-2	0	-6	0	6	0	4	0	12	0	20	0	14	0	4	1	6	1	2	1	6	1	12	1	6	0			3	0	1	0	2	0	1	0	0	2	0	6	0	6	1	0	60.3333	53
52	3	0	0	0	0	-6	0	8	0	4	0			16	1	10	0			15	0	6	0			12	1	6	0			2	0	0	1	4	0	2	0	0	2	0	2	1	2	1	0	49.3333	80.3333
53	3	0	0	0	0	0	0	10	0	6	0	12	0	24	0	16	0	10	0	14	0	6	0			12	1	6	0	8	1	3	0	1	0	3	0	1	0	1	9	1	8	0	8	1	5.9	34	55.3333
54	4	0	1	0	0	-2	0	10	0	6	0	8	1	20	0	18	0	6	0	12	0	6	0	2	1	8	1	6	0	5	1	3	0	1	0	4	0	1	0	1	15	1	0	1	0	1	4	53.6667	58
55	2	0	0	0	0	0	0	13	1	6	0	17	0	22	0	19	1	6	0	10	1	6	0	9	1	15	0	12	0	7	1	4	0	1	0	5	1	1	0	1	16	1	6	0	6	1	7	53.3333	50.6667
56	3	1	0	-4	1	-2	0	6	0	4	0	4	1	10	1	6	1	6	0	20	0	18	1	6	1	12	1	6	0	8	1	3	0	1	0	3	0	2	0	1	3	0	4	1	8	1	2	48.3333	68.3333
57	3	0	0	-1	0	-2	0	12	1	6	0	12	0	20	0	18	0	8	0	12	0	8	0	6	1	8	1	0	1	8	1	3	0	2	0	3	0	1	0	1	9	1	0	1	0	1	3.6	58	51
58	3	0	0	0	0	-6	0	12	1	6	0	10	0	18	0	14	0	6	0	36	1	12	0			28	1	18	0	10	1	4	0	2	0	3	0	1	0	0	2	0	6	0	6	1	0	59.3333	48.6667
59	1	0	1	-1	0	-6	0	9	0	4	0	6	1	20	0	14	0	12	0	18	0	6	0	8	1	12	1	10	0	15	0	3	0	1	0	4	0	3	0	1	10	1	2	1	2	1	7	55.3333	71.3333
60	4	0	0	0	0	-6	0	6	0	2	0			14	1	6	1			18	0	12	0	14	0	18	0	12	0	8	1	3	0	1	0	3	0	1	0	1	2	0	6	0	6	1	0	53.3333	58.6667
61	3	0	0	0	0	-6	0	10	0	6	0	6	1	16	1	6	1			24	0	12	0	12	0	20	0	14	0	9	1	4	0	2	0	3	0	2	0	1	1	0	8	0	16	0	0	54	62
62	1	0	1	0	0	-6	0	8	0	6	0	10	0	16	1	10	0	9	0	12	0	6	0	8	1	10	1	8	0	11	1	3	0	1	0	3	0	1	0	1	2	0	2	1	4	1	4.4	64.3333	63.6667
63	4	0	1	0	0	-8	1	8	0	4	0	6	1	14	1	10	0	6	0	9	1	2	1	6	1	12	1	0	1	10	1	3	0	1	0	3	0	1	0	0	0	0	6	0	12	0	0	43.6667	60.3333
64	3	0	1	0	0	-10	1	6	0	4	0	10	0	16	1	10	0			18	0	6	0	16	0	18	0	14	0			3	0	0	1	3	0	0	1	1	8	1	2	1	2	1	5.5	32.6667	41.3333
65	3	0	0	0	0	-2	0	6	0	4	0	6	1	9	1	6	1	18	1	24	0	12	0	26	1	32	1	12	0	16	0	3	0	0	1	3	0	0	1	1	9	1	10	0	10	1	4.5	63.6667	38
66	3	0	1	0	0	-14	1					6	1	18	0	12	0	4	1	6	1	4	1	4	1	8	1	4	0	15	0	3	0	0	1	3	0	0	1	0	12	1	6	0	24	0	2.2	62.6667	70.3333
67	3	0		-1	0	-6	0	14	1	6	0			22	0	18	0													9	1	5	1	2	0	4	0	2	0	0	13	1	4	1	4	1	4.3	47	58.3333
68	3	0	1	0	0	-14	1	10	0	6	0	12	0	18	0	12	0			10	1	6	0			14	1	4	0	3	1	3	0	1	0	3	0	2	0	1	3	0	4	1	4	1	2.3	52.6667	50
69	3	0	1	0	0	-8	1	8	0	4	0	6	1	18	0	6	1	9	0	13	0	9	0	9	1	12	1	9	0	6	1	3	0	0	1	3	0	0	1	0	5	1	0	1	1	1	5	50.6667	50
70	3	0	1	-1	0	-12	1	6	0	4	0	6	1	12	1	6	1			12	0	6	0			12	1	6	0			3	0	2	0	3	0	2	0	1	2	0	4	1	8	1	4.8	46.6667	47.3333
71	1	0	0	0	0	-2	0	6	0	2	0	12	0	17	0	12	0	6	0	16	0	6	0	4	1	18	0	12	0	8	1	3	0	0	1	3	0	0	1	1	20	1	4	1	8	1	5.4	29.3333	71.3333
72	4	0	1	-2	0	-20	1	12	1	6	0	12	0	18	0	14	0	6	0	12	0	6	0	4	1	8	1	4	0	11	1	2	0	0	1	3	0	1	0	1	20	1	4	1	12	0	0	36.6667	72.6667
73	4	0	1	0	0	-6	0	12	1	4	0	8	1	16	1	14	0	8	0	18	0	8	0	10	1	14	1	10	0	9	1	3	0	2	0	3	0	2	0	1	13	1	2	1	4	1	6.1	56.6667	56
74	1	0	1	-2	0	-12	1	10	0	6	0	18	1	22	0	20	1	8	0	12	0	6	0	10	1	12	1	6	0	6.5	1	3	0	1	0	3	0	2	0	1	11	1	0	1	1	1	5.8	49.3333	50
75	1	0	0	0	0	0	0	8	0	3	0	10	0	12	1	6	1	6	0	12	0	6	0	6	1	18	0	14	0	11.5	1	3	0	1	0	3	0	2	0	1	4	0	2	1	4	1	0.9	38	48.6667
76	1	0	1	-1	0	-14	1	6	0	4	0	6	1	14	1	10	0	4	1	8	1	4	1	8	1	12	1	6	0			3	0	1	0	3	0	0	1	1	4	0	2	1	8	1	0	51.3333	58
77	4	0	1	0	0	-4	0	6	0	4	0	6	1	12	1	6	1			9	1	3	1	4	1	8	1	0	1	4	1	2	0	1	0	3	0	1	0	1	11	1	0	1	1	1	7.1	32.6667	49.3333
78	1	0	0	0	0	-2	0	8	0	6	0	18	1	20	0	14	0	9	0	10	1	6	0	7	1	14	1	10	0			3	0	2	0	3	0	1	0	1	1	0	4	1	4	1	0.4	44	57.3333
79	1	1	1	-12	1	-20	1	8	0	4	0	30	1	32	1	16	0	10	0	14	0	10	0	8	1	14	1	6	0	12	0	2	0	1	0	8	1	2	0	1	9	1	2	1	2	1	6	46.6667	57.3333
80	2	0	0	0	0	0	0	6	0	4	0	7	1	9	1	8	0			12	0	8	0	22	0	26	0	18	0	14	0	3	0	1	0	3	0	2	0	0	0	0	0	1	2	1	0	53.3333	74.6667
81	4	0	1	0	0	-8	1	10	0	2	0	18	1	24	0	18	0			14	0	8	0			12	1	6	0	6	1	3	0	1	0	2	0	0	1	0	0	0	2	1	2	1	0	42	74
82	4	0	0	0	0	0	0	10	0	3	0	8	1	14	1	16	0	8	0	20	0	4	1	6	1	20	0	18	0	5	1	4	0	0	1	3	0	0	1	0	0	0	8	0	24	0	0	50	61
83	3	0	0	0	0	0	0	7	0	5	0	7	1	9	1	7	1			18	0	7	0	13	0	22	0	12	0	9	1	4	0	1	0	3	0	1	0	1	15	1	6	0	18	0	5.9	54.3333	50.6667
84	4	0	0	0	0	0	0	13	1	3	0	10	0	12	1	11	0			13	0	4	1	8	1	12	1	9	0			5	1	1	0	4	0	1	0	0	0	0	2	1	2	1	0	57.3333	69.6667
85	4	0	1	0	0	-10	1	8	0	4	0	18	1	24	0	18	0			18	0	8	0			12	1	6	0			3	0	2	0	3	0	0	1	1	4	0	8	0	16	0	0	50.6667	60
86	4	0	0	0	0	-4	0	12	1	8	1	10	0	14	1	10	0	24	1	26	0	0	1	18	0	30	1	0	1	8	1	3	0	1	0	4	0	1	0	1	12	1	10	0	20	0	7.4	59.6667	59.3333
87	4	0	0	0	0	-1.5	0	7	0	0	1			18	0	9	0			27	0	12	0			24	0	6	0	6	1	3	0	0	1	5	1	3	0	1	5	1	8	0	8	1	3.3	62.3333	50
88	2	0	0	0	0	-2	0	7	0	1	1	11	0	13	1	7	1			17	0	4	1	16	0	24	0	15	0	7	1	3	0	0	1	3	0	0	1	1	15	1	0	1	0	1	5.4	72.3333	57
89	4	0	0	0	0	0	0	12	1	6	0			17	0	13	0	18	1	29	1	6	0			30	1	6	0	5.5	1	5	1	1	0	7	1	1	0	1	19	1	0	1	1	1	5	40	53.6667
90	3	0	1	-3	0	-8	1	7	0	6	0			23	0	19	1			16	0	10	0			14	1	9	0	10	1	5	1	2	0	4	0	3	0	0	0	0	10	0	30	0	0	56	49.3333
91	2	0	0	0	0	4	1	6	0	4	0			8	1	6	1	18	1	28	1	15	1	22	0	30	1	16	0	13.5	0	4	0	1	0	10	1	2	0	1	19	1	6	0	6	1	7.8	54.3333	48.3333
92	1	0	1	0	0	0	0	8	0	4	0			21	0	14	0	9	0	18	0	6	0	9	1	14	1	1	1	0.5	1	2	0	0	1	3	0	1	0	0	1	0	2	1	4	1	0	69.3333	76
93	2	0	1	-1	0	-8	1	6	0	4	0	16	0	18	0	17	0	14	1	14	0	10	0	7	1	15	0	10	0	3.5	1	3	0	2	0	3	0	1	0	1	25	1	10	0	10	1	7	50.3333	40
94	2	0	1	0	0	-10	1	6	0	4	0	8	1	18	0	14	0	7	0	14	0	6	0	6	1	10	1	4	0	4	1	3	0	0	1	3	0	1	0	1	3	0	2	1	2	1	6	48	54
95	1	0	0	-2	0	-10	1	12	1	9	1			12	1	11	0	18	1	30	1	27	1	24	1	38	1	32	1	8	1	4	0	0	1	5	1	0	1	1	7	1	0	1	0	1	2.6	55.3333	46.6667
96	1	0	0	0	0	0	0	7	0	4	0			13	1	12	0			21	0	9	0	20	0	25	0	13	0	10	1	4	0	2	0	4	0	3	0	0	3	0	10	0	20	0	3.2	74.3333	50.6667
97	1	0	0	0	0	0	0	10	0	8	1	17	0	21	0	18	0	9	0	16	0	7	0			18	0	12	0	7	1	3	0	1	0	3	0	1	0
98	1	0	1	0	0	-6	0	9	0	6	0	14	0	19	0	18	0	11	0	14	0	6	0	9	1	12	1	10	0	10	1	3	0	1	0	3	0	2	0	1	5	1	4	1	12	0	3.8	55.3333	70.6667
99	1	0	0	0	0	0	0	8	0	5	0	10	0	17	0	14	0			10	1	4	1	8	1	15	0	12	0	9	1	3	0	2	0	3	0	2	0	1	11	1	6	0	12	0	4	38.6667	42.6667
100	2	1	1	-6	1	-10	1	10	0	6	0	10	0	18	0	12	0	6	0	10	1	4	1	6	1	12	1	6	0	7.5	1	4	0	1	0	4	0	1	0	1	8	1	4	1	8	1	6.8	66	64
101	4	0	0	0	0	0	0	6	0	0	1	9	0	16	1	6	1			26	0	14	0	6	1	20	0	14	0	8	1	2	0	0	1	3	0	1	0	0	0	0	2	1	2	1	0	52	52.6667
102	4		0	0	0	-8	1	5	0	0	1	6	1	12	1	8	0									20	0	18	0			4	0	1	0	4	0	1	0	1	8	1	0	1	0	1	3.8	34.6667	34.6667
103	4	0	1	-2	0	-20	1	6	0	2	0	6	1	18	0	14	0			18	0	6	0	6	1	18	0	7	0			2	0	0	1	3	0	1	0	0	0	0	2	1	2	1	0	40.6667	75.3333
104	4	0	1	-6	1	-18	1	12	1	6	0	14	0	24	0	18	0	9	0	12	0	5	1	14	0	18	0	14	0			3	0	0	1	4	0	0	1	1	19	1	4	1	8	1	7	69.3333	37.3333
105	4	0	0	4	1	2	1	12	1	6	0			24	0	16	0									26	0	6	0	7	1	3	0	1	0	3	0	1	0	1	5	1	0	1	1	1	2.8	46	65.3333
106	4	0	0	3	1	-4	0	11	1	6	0	18	1	24	0	18	0			12	0	6	0			24	0	18	0	8	1	3	0	0	1	4	0	1	0	0	0	0	2	1	4	1	0	51.3333	60.3333
107	3	0	0	0	0	-4	0	9	0	3	0			19	0	15	0			6	1	1	1			6	1	0	1			2	0	0	1	2	0	0	1	1	5	1	4	1	16	0	1	47	58.6667
108	3	0	1	0	0	-12	1	7	0	5	0	8	1	16	1	10	0	9	0	10	1	9	0	10	1	14	1	8	0	9	1	2	0	0	1	3	0	0	1	0	3	0	8	0	48	0	0	56.6667	73.3333
109	4	0	1	0	0	-16	1	7	0	3	0	21	1	24	0	16	0	9	0	12	0	3	1	12	0	15	0	7	0			4	0	1	0	4	0	2	0	1	10	1	2	1	4	1	6.1	55.6667	38.6667
110	4	0	1	-4	1	-8	1	10	0	6	0	16	0	24	0	17	0	6	0	12	0	7	0	9	1	13	1	6	0	4	1	4	0	2	0	3	0	1	0	0	0	0	4	1	8	1	0	47.6667	77
111	4	0	1	0	0	-25	1	12	1	6	0			20	0	13	0	12	0	8	1	2	1	18	0	23	0	0	1			4	0	2	0	4	0	1	0	0	0	0	0	1	0	1	0	53.6667	65.6667
112	4	0	0	0	0	0	0	12	1	4	0	6	1	14	1	8	0	18	1	30	1	12	0	12	0	24	0	19	1	10	1	4	0	1	0	4	0	2	0	1	9	1	2	1	4	1	1.2	49	60
[truncated: 4 more columns]

## Sheet: Variables
ID	Identification number
Age range	1 = 18-30, 2 = 31-40, 3 = 41-50, 4 = 51-65
Sheard Criterion Distance	0 = Inside the norm, 1= Outside the norm
Sheard Criterion Near	0 = Inside the norm, 1= Outside the norm
Lateral Phoria Distance	Lateral Phoria Distance, ∆
Lateral Phoria Distance Classification	0 = Inside the norm, 1= Outside the norm
Lateral Phoria Near	Lateral Phoria Near, ∆
Lateral Phoria Near Classification	0 = Inside the norm, 1= Outside the norm
NFV Distance Break	Negative Fusional Vergence Distance Break, ∆
NFV Distance Break Classification	0 = Inside the norm, 1= Outside the norm
NFV Distance Recovery	Negative Fusional Vergence Distance Recovery, ∆
NFV Distance Recovery Classification	0 = Inside the norm, 1= Outside the norm
NFV Near Blur	Negative Fusional Vergence Near Blur, ∆
NFV Near Blur Classification	0 = Inside the norm, 1= Outside the norm
NFV Near Break	Negative Fusional Vergence Near Break, ∆
NFV Near Break Classification	0 = Inside the norm, 1= Outside the norm
NFV Near Recovery	Negative Fusional Vergence Near Recovery, ∆
NFV Near Recovery Classification	0 = Inside the norm, 1= Outside the norm
PFV Distance Blur	Positive Fusional Vergence Distance Blur, ∆
PFV Distance Blur Classification	0 = Inside the norm, 1= Outside the norm
PFV Distance Break	Positive Fusional Vergence Distance Break, ∆
PFV Distance Break Classification	0 = Inside the norm, 1= Outside the norm
PFV Distance Recovery	Positive Fusional Vergence Distance Recovery, ∆
PFV Distance Recovery Classification	0 = Inside the norm, 1= Outside the norm
PFV Near Blur	Positive Fusional Vergence Near Blur, ∆
PFV Near Blur Classification	0 = Inside the norm, 1= Outside the norm
PFV Near Break	Positive Fusional Vergence Near Break, ∆
PFV Near Break Classification	0 = Inside the norm, 1= Outside the norm
PFV Near Recovery	Positive Fusional Vergence Near Recovery, ∆
PFV Distance Recovery Classification	0 = Inside the norm, 1= Outside the norm
Vergence Facility Testing	Vergence Facility Testing, cpm
Vergence Facility Testing Classification	0 = Inside the norm, 1= Outside the norm
Vertical Vergence Distance Break	Vertical Vergence Distance Break, ∆
Vertical Vergence Distance Break Classification	0 = Inside the norm, 1= Outside the norm
Vertical Vergence Distance Recovery	Vertical Vergence Distance Recovery, ∆
Vertical Vergence Distance Recovery Classification	0 = Inside the norm, 1= Outside the norm
Vertical Vergence Near Break	Vertical Vergence Near Break, ∆
Vertical Vergence Neat Break Classification	0 = Inside the norm, 1= Outside the norm
Vertical Vergence Near Recovery	Vertical Vergence Near Recovery, ∆
Vertical Vergence Near Recovery Classification	0 = Inside the norm, 1= Outside the norm
Cervicalgia 3 months	0 = No, 1 = Yes
NDI	Neck Disability Index, 0-50
NDI Classification	0 = NDI < five, 1 = NDI ≥ five
AS	Activation Score of deep cervical musculature
AS Classification	0 = AS < four, 1 = AS ≥ four
PI	Performance Index of deep cervical musculature
PI Classification	0 = PI < ten, 1 = PI ≥ ten
VAS	Visual Analogue Scale, 0-10
Flexion	Flexion, °
Extension	Extension, °
Right Side Bending	Right Side Bending, °
Left Side Bending	Left Side Bending, °
Right Rotation	Right Rotation, °
Left Rotation	Left Rotation, °
